# Supplementary material for: Development and Evaluation of BenchBalance: A System for Benchmarking Balance Capabilities of Wearable Robots and Their Users
Source: Sensors (Basel). 2021 Dec 24;22(1):119. doi: 10.3390/s22010119 (PMC8747156; doi:10.3390/s22010119)
Supplement: Supplementary file 1 [file sensors-22-00119-s001.zip]

Archive with 1 entries (1 files):
- sensors-1484079-supplementary.mp4
